# Supplementary material for: Evidence that ebolaviruses and cuevaviruses have been diverging from marburgviruses since the Miocene
Source: PeerJ. 2014 Sep 2;2:e556. doi: 10.7717/peerj.556 (PMC4157239; doi:10.7717/peerj.556)
Supplement: Supplemental Information 1 — NP-like and VP35-like alignment files from mammals and viruses. Stop codons are treated as gaps. [file peerj-02-556-s001.zip]

Archive with 9 entries (8 files):
- NP__TCS_filtered_less_than_3.fasta
- __MACOSX/
- __MACOSX/._NP__TCS_filtered_less_than_3.fasta
- NP_full_alignment.fasta
- __MACOSX/._NP_full_alignment.fasta
- VP35_full_alignment.fasta
- __MACOSX/._VP35_full_alignment.fasta
- VP35_TCS_filtered_less_than_3.fasta
- __MACOSX/._VP35_TCS_filtered_less_than_3.fasta
