# Supplementary material for: Evidence that ebolaviruses and cuevaviruses have been diverging from marburgviruses since the Miocene
Source: PeerJ. 2014 Sep 2;2:e556. doi: 10.7717/peerj.556 (PMC4157239; doi:10.7717/peerj.556)
Supplement: Supplemental Information 1 — NP-like and VP35-like alignment files from mammals and viruses. Stop codons are treated as gaps. [file peerj-02-556-s001.zip › NP__TCS_filtered_less_than_3.fasta]

>Zaire_ebolavirus{436409350}
DYHKILTAGLSIPVYQVNNLEEICQLIIQAFEAGVDFQESADSFLLMLCLHHAYQGDCKL
FLESGAVKYLEGHGFRFEVKKTLAAMPEEETTEANAGQFLSFASLFLPKLVVGEKACLEK
VQRQIQVHAEQGLIQYPTAWQSVGHMMVIFRLMRTNFLIKFLLIHQGMHMVAGHDANDAV
ISNSVAQARFSGLLIVKTVLDHILQKTERGVRLHPLARTAKVKNEVNSFKAALSSLAKHG
EYAPFARLLNLSGVNNLEHGLFPQLSAIALGVATAHGSTLAGVNVGEQYQQLREAATEAE
KQLQQYAESRELDLGLDDQEKKILMNFHQKKNEISFQKRLAKTANLFAPVYRYHMMKDEP
VVFSTGKEYTYPDSLEYPWVTLDGQQYWPVM
>Bundibugyo_ebolavirus{499104233}
DYHKILTAGLSIPVYQISNLEEVCQLIIQAFEAGVDFQDSADSFLLMLCLHHAYQGDYKQ
FLESNAVKYLEGHGFRFEMKKTLAAMPEEETTEANAGQFLSFASLFLPKLVVGEKACLEK
VQRQIQVHAEQGLIQYPTSWQSVGHMMVIFRLMRTNFLIKFLLIHQGMHMVAGHDANDAV
IANSVAQARFSGLLIVKTVLDHILQKTEHGVRLHPLARTAKVKNEVSSFKAALASLAQHG
EYAPFARLLNLSGVNNLEHGLFPQLSAIALGVATAHGSTLAGVNVGEQYQQLREAATEAE
KQLQKYAESRELDLGLDDQEKKILKDFHQKKNEISFQRRLAKTADLFAPVYRYHMMKEEP
IIFSTGKEYTYPDSLEYPWITMDGQQYWPVM
>Cote_d'Ivoire_ebolavirus{302315370}
DYHKILTAGLSIQVHQVTNLEEICQLIIQAFEAGVDFQESADSFLLMLCLHHAYQGDYKQ
FLESNAVKYLEGHGFRFEVRKTLAAMPEEETTEANAGQFLSFASLFLPKLVVGEKACLEK
VQRQIQVHSEQGLIQYPTAWQSVGHMMVIFRLMRTNFLIKFLLIHQGMHMVAGHDANDAV
IANSVAQARFSGLLIVKTVLDHILQKTEHGVRLHPLARTAKVKNEVNSFKAALSSLAQHG
EYAPFARLLNLSGVNNLEHGLFPQLSAIALGVATAHGSTLAGVNVGEQYQQLREAATEAE
KQLQKYAESRELDLGLDDQEKKILKDFHQKKNEISFQRRLAKTAELFAPVYRYYMMTEEP
IVFSTGKEYVYPDSLEHPWITMDDQQYWPVM
>Reston_ebolavirus{55247456}
DYHKILTAVLTISVYLVDNLEAMCQLVIQAFEAGIDFRENADSFLLMLCLHHAYQGDYKL
FLESNAVQYLEGHGFKFELRKTLAALPEEETTEANAGQFLSFASLFLPKLVVGEKACLEK
VQRQIQVHAEQGLIQYPTAWQSVGHMMVIFRLMRTNFLIKYLLIHQGMHMVAGHDANDAV
IANSVAQARFSGLLIVKTVLDHILQKTDQGVRLHPLARTAKVRNEVNAFKAALSSLAKHG
EYAPFARLLNLSGVNNLEHGLYPQLSAIALGVATAHGSTLAGVNVGEQYQQLREAATEAE
KQLQQYAESRELDLGLDDQEGRILMNFHQKKNEISFQRRLAKTADLFAPVYRYHMMKDEP
VIFSTGKEYTYPDSLAYPWIYINNQQSWPVM
>Sudan_ebolavirus{165940955}
DYHKILTAGLSIPVYVVNDLEGICQHIIQAFEAGVDFQDNADSFLLLLCLHHAYQGDHRL
FLKSDAVQYLEGHGFRFEVRETLAAMPEEETTEANAGQFLSFASLFLPKLVVGEKACLEK
VQRQIQVHAEQGLIQYPTSWQSVGHMMVIFRLMRTNFLIKFLLIHQGMHMVAGHDANDTV
ISNSVAQARFSGLLIVKTVLDHILQKTDLGVRLHPLARTAKVKNEVSSFKAALGSLAKHG
EYAPFARLLNLSGVNNLEHGLYPQLSAIALGVATAHGSTLAGVNVGEQYQQLREAATEAE
KQLQQYAETRELDLGLDEQEKKILMSFHQKKNEISFQRRLAKTASLFAPVYKYHLMSDEP
IAFSTGKEYIFPDSLAYPWLVIDGQQFWPVM
>Macropus_eugenii{ABQO020610765}
------------------------------------------------------YGDIGK
HNESPVTPYLSEHRYSIHHFSSVQAVPQRELTKRRIDFFVTFCSLFLLKTVVGEHVYSEK
VMHII--HSEQVLIEFPQTWTSTATMKIIFTIMWQSFPLKIIIIHQGLYQEASHNATYSI
ITTLV-QACFAGLFILKIMLDHILLHSTDETEIHYSGHGRTLRNQVDGF-CTVKEISKHV
EYIPHARLLNFAGLNQLEHELYPQLSVNAIDVASTYGSTLIGVNLDEKYQVLKKSACEAE
SKLWWF-ELLDVKFKLSKEDEDIISVF-HQKDEINIYKRFTKGI----------------
-------------------------------
>Macropus_eugenii{ABQO020981065}
------------------------------------------------------------
------------------------------------------------------------
------------------------------------------------------------
------------------------------------------------------------
ESIPNASLLNLAGLNQLEHGLYTQLPAIAIGVASTHGSTLIGVNQGERYQGLRELAHETE
QALATLRNARELNVKLAKEDEEVISEFLQQKNEINIHRLLEK------------------
-------------------------------
>Lloviu_virus{355469072}
ELHGILSLGLNIPLFEIGNSDQVCNWIIQIIEAGVDLQDVADSFLTMLCVNHAYQGDPNL
FLESPAAHYLKGHGIHFEIQHTLSALEFEPDGSTTAGMFLSFASLFLPKLVVGERACLEK
VQRQIQIHAEQGLIQYPTQWQSVGHMMVVFRLIRVNFVLKFLLVHQGMHMMAGHDANDAI
IANSISQTRFSGLLIVKTVLEHILQKTEAGVQLHPLARTSKVKGELLAFKSALEALASHR
EYAPFARLLNLSGVNNLEHGLYPQLSAIALGVATAHGSTLAGVNVSEQYQQLREAATEAE
KQLQQHSEMRELELGLDEQERKILATFHSRKNEINIQRRLRKTAHLFLPKYNYYKTTGRP
VTFTSNHDYTFPQDILFPWNSLHETGEWADM
>Macropus_eugenii{ABQO020405346}
--HDLLEV-LNTDFYTTKDLDLLCG-VTDTIEARIDLGNHLDHCLLALSIYYYYEGNINK
YHDSPVAQYLSEHRHTVHELGAMQVVPQVELSRERISLFISFCSLFLTKLVVGE-DWNEN
VLYQIWVHCE-GLAEFPQTWISAAAMKIIFTMMWQNFLFKFVITYQGLHPQAGHDAANSV
IATSVVQACFTRLLIVK-LLDHILLCTKLGLRFKPLTQGRSLKSKLKSFK--VKDILKH-
IYAPDVQPLNLAGVNHLGHELYLQLLAIAIGFASAHGSTFTEVNLDERYQALRKSAHEAK
SKLRQCLEMLDIKLGLEKEE-EILTEFHQEKNAISKHKLVEKKQSLVAPRNS--------
-------------------------------
>Macropus_eugenii{ABQO020219018}
--------------------------IIYVFGAGVHLEDHLDHCLLTLLICYYYDGDIKK
FLDSTVIQYLSEHGYEVHKLGAI-AVPQEETSQGKVG--LSFCSLFLPKLV--GEACNEK
VLCQVWVHVE-GPSEFPQIWVTSANIKIIFKTMHQNFLPKFTNIHQGLHQQAGHDAYDAI
LPASLAQACFAGLLIAKSVLEHIF------------------------------------
------------------------------------------------------------
------------------------------------------------------------
-------------------------------
>Macropus_eugenii{ABQO020821105}
SLHDFLEVRLKLIFYATKDLDLLCCKITDVAEAGVNLGDHLDHCLLTLLIYYYYEGDIKK
CQDSPVVQHLLKHRYAVHQFGAIRTLYQEELNRQKI-----LCSLFLTKLAVRKLACMEK
LSHQIWVHSEQELVEFLQTWVSTATTKIIFTMMQQSFLLKFVIIHQGLHQQGGQDASDSI
TATSVAQACFSQLLIVKTVLDHILLHTKLGTELHPLA------AELESFLHAVKEISKHG
IYMPYAQLLNFAEVNQLEHRLRPQLAAIAIGVASAHGSTLSGVNVDERWYTKR-------
------------------------------------------------------------
-------------------------------
>Macropus_eugenii{ABQO020062773}
-----------LIFYATKDLNSLCCMIIGMVEAGINLGDNLNHCLLTALICYYYESNIKK
F-DSPGAQHLSEDKYVVHQLGAI-TVLQRKIHSRRIGLFILFCSLLFSKLVVGEGTTLTK
F-YIKRRSLKQGLVEFPKTRVSAAAIKIIFTMMYPSFLLKFVIIHHGLHQQAGHGPCETI
ITIISCSGRLAGLLIGKIVLDHILC-TSHVLELHLLF-GRGIQSELECFLWSVKEMIKHG
IYTP--WLLDLAEDNQLEHGLFSKLSATAISVASIHGSTLTGVNLDNRYQALLESAQE--
-KLRHCAEMQEVKFGPGKDDKNVIMQFYQKSN-IS-------------------------
-------------------------------
>Macropus_eugenii{ABQO020845402}
------------------------------------------------------------
-------------------------------------QFIHVCSLFLLKLVVYEQACTEK
VFHQVQVATEQDLAKFPQAWCT---MKIIFRMMCS--FLKFV-MYQGLHQRARHDASDAV
IATSVTQAHFVGLLTVTTSPDHTLQCTSQKMELSPEAEVSRIK---LFYRAVVKEIFKHG
IYTPYAQLLNYAEVNQLEHELYPL------------------------------------
------------------------------------------------------------
-------------------------------
>Lake_Victoria_marburgvirus_Ravn{151564207}
DLHSLLELGTKVILFDTNHQVSICNQIIDAINSGIDLGDLLEGGLLTLCVEHYYNSDKDK
FNTSPIAKYLRDAGYEFDVIKALKTLESTESQRGRIGLFLSFCSLFLPKLVVGDRASIEK
ALRQVTVHQEQGIVTYPNHWLTTGHMKVIFGILRSSFILKFVLIHQGVNLVTGHDAYDSI
ISNSVGQTRFSGLLIVKTVLEFILQKTDSGVALHPLVRTSKVKNEVASFKQALSNLARHG
EYAPFARVLNLSGINNLEHGLYPQLSAIALGVATAHGSTLAGVNVGEQYQQLREAAHDAE
VKLQRRHEHQEIQIAEDDEERKILEQFHLQKTEITHSKKLARAESLLLPLYAEDNQQNWP
QRVVTGRTFLYPNDLTSPEVSAKELQDWPDM
>Lake_Victoria_marburgvirus{254688068}
DLHSLLELGTKVILFDTNHQVSICNQIIDAINSGIDLGDLLEGGLLTLCVEHYYNSDKDK
FNTSPIAKYLRDAGYEFDVIKALKTLESTESQRGRIGLFLSFCSLFLPKLVVGDRASIEK
ALRQVTVHQEQGIVTYPNHWLTTGHMKVIFGILRSSFILKFVLIHQGVNLVTGHDAYDSI
ISNSVGQTRFSGLLIVKTVLEFILQKTDSGVTLHPLVRTSKVKNEVASFKQALSNLARHG
EYAPFARVLNLSGINNLEHGLYPQLSAIALGVATAHGSTLAGVNVGEQYQQLREAAHDAE
VKLQRRHEHQEIQIAEDDEERKILEQFHLQKTEITHSKKLARAESLLLPLYAEDNQQNWP
QRVVTGRTFLYPNDLTSPEVSAKELQDWPDM
>Lake_Victoria_marburgvirus_Musoke{60624}
DLHSLLELGTKVILFDTNHQVSICNQIIDAINSGIDLGDLLEGGLLTLCVEHYYNSDKDK
FNTSPVAKYLRDAGYEFDVIKALKTLESTESQRGRIGLFLSFCSLFLPKLVVGDRASIEK
ALRQVTVHQEQGIVTYPNHWLTTGHMKVIFGILRSSFILKFVLIHQGVNLVTGHDAYDSI
ISNSVGQTRFSGLLIVKTVLEFILQKTDSGVTLHPLVRTSKVKNEVASFKQALSNLARHG
EYAPFARVLNLSGINNLEHGLYPQLSAIALGVATAHGSTLAGVNVGEQYQQLREAAHDAE
VKLQRRHEHQEIQIAEDDEERKILEQFHLQKTEITHSKKLARAESLLLPLYAEDNQQNWP
QRVVTGRTFLYPNDLTNPEVSAKELQDWPDM
>Macropus_eugenii{ABQO020131729}
--HNILGLNLQFAFYASKDLDYLCLFLIDVIVVCLTLEDYYGCCLFTLLIDY-FEGDIK-
YITKDASEFL-EHDYSVHPHSAIQAVFQGELMTGRIGLFVAYCRLFLPKLVIGD--CIEK
LTCQICRHLEQGLNEFPERWTTTATMKIIFTVMR-SFLLKFIIIHLGVPQQAGHDAANSI
IAISVAQAQFTGLIIVKTVLHHILLEKKGGVELHSLARVKSLQNELDGFR-AIKEVTKYE
IYSHYARLLNLLGINQLEHGLYPQLSAIALAVALANGSTVVGVNLVKR-QALREAVHEAE
SKLRKYHERLQA-LLLQKRMKKLFLSFHQQKEEISINQ----------------------
-------------------------------
>Macropus_eugenii{ABQO020350743}
--YDLLEVALNLIFYAAKDVY-LLYHIIAVTEAGVNLGNHLDNCLLTLLVNY-CEGDVKK
WVISGSVSF--EHGYSIRQLSAI-AVPQGEFTKGRLGYFISSCSFFLPKLVEE-------
-------HSKQGLAELSQTCTSTATRKIIFTVILQSFLLKFVIIHQGIHQ-AGHDASDSI
IATLV--ARFASLLIARTVLDHIVLCTNDRAELYTLAG-RGLQNEQDSFQRA-KSISRHE
IYALFARLLDLAGVN-LD------------------------------------------
------------------------------------------------------------
-------------------------------
>Macropus_eugenii{ABQO020835858}
----------------LKDLDLLCHQIIDVLEAGISLRNHLDNCLLTILLLLG----HKK
CNDSPGVQHL-SHGYSIHHLSAMQAVPQGELTKGRIGIFISISSLFLLKLVMGKHASIEK
VMLQIWVHSNQGFVGFPQTWTLTAIVKIIFTNMCQSLFFKY-IIHQGIHQQARNDTID--
IATLVAQVHLACLFIVKSVPDHILLQTKDGIELHPLAPGRSLQNELDSF-CAVKEISRHR
IYSP-AKLLSLSGVNQLEHGRYPQLSAIPKGVAFIHESTLIGVNLDERYQALRQSVHIAE
NKLWH-QKMLEVKLKFGKK-KEILSEFHKKEA-----RRLQKNI----------------
-------------------------------
>Macropus_eugenii{ABQO020443010}
------------------------------------------------------------
---------------------AM-VVPQGELNKGRTGLFISFCIPLLPKLVVMDWACIKK
VLCQIQIHYEQSLAEFLQTWISTVM-----------------------------------
---LVAQACFAELLAVKTILGHILLRTKTRVELYSLAG-RGLQSELDSL-LVVKQITKYG
IYTPYA-LLSLAGVNQTEQVLYLQLSAFPIGVTSAQGSMLIRVNLDERYQALR-VGSEAK
NKLRQDGEMLEVKLGLSKEKKKLLMEFYQKN-----------------------------
-------------------------------
>Peromyscus_maniculatus_bairdii{AYHN01123954}
ELHGILNYGTQIYSLGVPEPSKLCSQIIHAIEVGRDL-DLLDSCLMTLRIRHTSEGKQKA
F-ETSAAHYLEAHGLTLRVLDALAALM-NNLGELGVGQYLSFCSLCLPKLVVRDRACLEK
VQRQIVIHAEQGLT-YPQSWQTPGCMITVLRIVRVSFTFTFLFIHRGISLKAGHDADDII
ITNTVSQARFSGLLIVKNVLDHILGKEEDRILLHPLVQTVKV-DEAESFRLALKGLARHH
EYAPFARRMNLSGVNNLEEGLFLQLSAVALGVATASGGSLAGIPVGEQYHQLLQVASGAD
RRLQEHVEEQEIYLGLDHAEAQILLDFHKKKHEIGNQKKLQQAA-IL-------------
-------------------------------
>Peromyscus_maniculatus_bairdii{AYHN01007426}
ELCRILNYGTQIYSLDVPEPSELCSQIIQAIETRI------DNCLMTLDIQHTYEGNQK-
--AESAAHYLEAHRL---MLDALVALMNNLRERRCVGHFLSFCSLFLPKLVVGERACLEK
VQR-------QGLPQYPLSW-------LVLRIMRMRFTFKF-LFHQGNNLEAGHNADDII
ITNS-AQARYSGLLIVKTVLDHILCKEGDHILLHLLVQTVKVQAEVESFRLVLKGLAHHH
EYAPFAHIRNLSGVNNLEHGLFPHLSAVALGVTTAHDGILAGVTVREQYQQLREAVGEVE
RRLQEHAEEQEIHLGLDQAEAKVLLDFHKKKHAIGNQNKLQQAS-ILLHLSNYYNTTGRA
CNFSTGSILQYPTSLTTMAITVDNQEAWSDL
>Microtus_ochrogaster{AHZW01020758}
------------------------------------------------------------
--------------------------------------FIPRCS----QLVFGERACLEK
VKRQIVIHTEQSLICCP-GWHTSGFMMIIFGIMRAAFTFKFMLIHHGINLVAGYDADDII
ITNLMAQARFPGLIIVKTVLDRVLHKERDRITLHRLIQTIKVRTEVDSFKLALKGLARH-
EDAPFV-ILNLSGVNNLEHGIYPWLSATSSGVATAHGDTLAGITVGEQYWQLQDTTSEAE
KKKKEYAEKQEICLGLDHAEAKSLLDFHKKV-GIGNQEKL-QIT----------------
-------------------------------
>Microtus_ochrogaster{AHZW01010557}
-----------------------CSQIMYAIKAAIGLRRSSESCLSTLCIQHTCESHSKA
FETSTARRYLEAQGLVLKALETLLTLP----QQPESAVILSFCHLFSPKLVVGEKAHLEK
VQRQLAIHT--GPTQFPQNWQAPAFM-LIFRIMRAGFTLKFLLIRQRINMDAGHNADDII
ITKLVAQARFSGFLIVRTVLDHILRRKGDQITLHPLVLIVRVH-EVENFKLALKGLARHG
AYS-FAWILTLSGVKNLEYGLFPQLPAITLRVATAHRGTLAGVATGRVYQQLQEAAGGAE
-CLQDHLEKQEIGVGLGQMKAETLMDFHKKKHEIGGQKRETSTS-IL-------------
-------------------------------
>Cricetulus_griseus{APMK01173051}
ELHSLLNLGTQIYSFGVPDSIELGSQIIYSIETRVEFIDLVDRCLLTLCILHAYKGNQEA
FMTSAARRYLEKKKDNFKVLDALLALSDNNNGHREIEQFLSFCSLFLPKLVVEEGACLQK
VQHQIVVHREQDLTQCPQGWNTPDSRMIIFRVMKASFTFKFMLIHQGINLVAGQDPDNII
ITNSVTQARFSGLLL-KTVRDHTLDKDRDPATLHPLARG-KVRSEVENFKLALKALACHC
EYAPFARTMSLSGVNNLEHGPFSQLSAINLQVATAHGCTLAGMAVGEQ-QQLGEAATEAE
RRLQKLIENKKLDLGLDLTEAKILSDFHKKKHEIGNQKKLQQAD-SMLPIYPQHNLT--P
QHFSTSATLQDPKSLVSAVLTLDGQKHWSQL
>Mesocricetus_auratus{APMT01047719}
ELHSTLNLGTQIYSFGVPDSIELGSQIIHAIETGVEFGDLLDRRLLALCIHHAYKGNHGN
FMNSATRRYLEKNGIICKVLDALLALANNSNGHGKIGQFLSICILFLPKLVVGEGPCLEK
VQHQIVVHREEGLARCP-GWNIPGSRMIIFRVMRVSFTFKFMLIHQGINLVAGHEPDNII
ITISVTQARFSGL-IVKTFLDHTLGKDRDE-TLHPLVRD-KVRSEVENFKLALKGLA-HC
EYAPFA-IMSLSGANNLEHGATPQLSVIAL-VATAYGCILTDRTVGEQ--QLREATTEAE
RGLQKRIKNTKLDLGFDLTEAKILSDFHKKKHEIGNQKKLQQAG-ILAPIYPYYSTTG-Q
ARFSTSASLLRPDKPSECWLTLDGQKHWSQL
>Cricetulus_griseus{APMK01293044}
----------------------LCSQKIYTLEAGVEFGDSLDCCVTLCCIHHAYEGNQEA
FRGSPECEYLERNGIPCEILNRLPKMPENHSSHGQVGAFLSFSSLFLPKLEVGA-ACLEK
VQRQIVIHREQ-------SWITSGFMIIIFRLMRASFTFKF-MIHQVINLTVKHDPNDN-
---SVTKARFSGLLIVKAVLDHILHK-RDRVTLHPLVRTIRVRSEVESFKPALEGLAGH-
-YVPFAQILNLSGVNNLELGLYPQLSVIALGVATAHGCTLVGITVGEQYQQLREAATEAE
KRLQEYAEEPEINLELDKTETKILAEFHKKKHEIGDQKKLEQSA-IL-------------
-------------------------------
>Mesocricetus_auratus{APMT01196896}
----------------------LCSQSIYAAEAGVEFEDSLDCCL-TLCIHHAYKGNQEA
FMGSPECEYLERNGTAFEILSALQALVKNHFSHRQVGPFLSFCSLFLPKLAVGKAAR--K
PQHQVVVHREQGLSQYSQSWTASGFMIIIFRLMRASFTFKFLLLHQSYHLIADHAPNDIV
IT---AQARLSGLLIVK-VLDHILHK-RDRVILHPLVGIIRVRSEVESFKLALEGLDGHG
EYAPFARILNLSGVSSLELGQFP---------------------------------TEAE
RSLQEYPEEQEVN-GLDKTETKILVDFHRRKT-----RKLEQAA----------------
-------------------------------
>Cricetulus_griseus{APMK01149764}
NLHGILNLGAQEGLYILSTLSGLWAQIICVIEAGVELGDALDSCLLTVCVHHAYDGSAEA
FMNSAAYGYLERN---VHLLA---TVS--------AIIFLSFCSLFLPKLVVGEAACLEK
VQCQMVIHEEQGLI-YPTGLADVGLQEFFFSLMTASFTYKFLPIHQGINMKAGHDATNIT
ITNSVAQSCFSRLLIVKAVLEHILCKEETRVVLHPLVKLVRVR-EVENFKVAMKGLTQHK
EYTPFSRILHLAGLNNLEHGLFPSLSITALGDAIAHSCTLASVTMGEQYQR-REAATEAE
WRLQEHAEEKEINLGLDKVETKILIDFHRKHHEISNQRKKARAC-LFVPIYPFHNLTSMG
KTFTTGAILPYPDCLLLP-VYFKGTETWAVL
>Mesocricetus_auratus{APMT01070558}
NLHGILNLGSQVYTFYVPHSFGLWAQIICVIEAGVELGDTLDSCLLTLCVHHAYDESAEA
FMKCPAYGYLQRNRIRLLVSECLSTLSINTNGRQSVGPFLSFCNLFLPKLVVGK-ACLEK
V-WCIMIHREQGLIQYPTGLADLGFRRIIFNLMRDSFTYKFLLTHQGINMKAGHDASNIT
ITNSVAQSHFSRLLIVKTVLEHILCKEETWVVLHPLVKLVRVR-EVENFKIVQLCLV---
----------LTG-----------------------------------------------
------------------------------------------------------------
-------------------------------
>Microtus_ochrogaster{AHZW01126995}
SNPRGLRAAWHILPHRAPEPTELCLQIIHAIQAGVELGDLLDSCLLTLLTQHP-EGNSGN
FEQRAARRYLERHRLVFCILEALLALA-NNHNELESGQFLSFCSLFLPKLVVGERACLEK
VQC-IPVHAKQGLIQHPQGWNTPGFMMVISGITQASFTFKFMLTHQGTNVEAGHDSASS-
ISNSVAQGRCSGLLTVKTVLDHIFRKESNQITLYSLDIATIVQAEVDSFKLALQELAK--
EYAQSARSLNL-GVNSLEHRLFPQLSAIAPGTATAHGGTLVGVTVGEQYQQF--AASKAE
RRPKKHAEEQEIDLDLDHAEQGILVDFHTKKQNINPKKKIQQALDILPPVYPHHR-TGRP
KDFPTGAILQFPTSLATAIIAIDGQM-WSDL
>Macropus_eugenii{ABQO020289699}
----LLEVGLNL-IFITKDLNCLCCRVINVI--GVNLGDNLDCCLLTLLICYYHEGDIKK
FQDSPVAQYLSEHGYEVHQREQAIAVPQRETNKGGVGLIISFCSPFLPKLVVGE-ACIEK
VQ--VQVHLD-GLTEFPQTW---------------SFYYHH-------------------
--------------------DYILR-TKHGVELHHLGKGRGLQNELDSFQ-AIKH-----
IYAPYVRLVNFAGVNQLEHRLYSKLSAIAIGIASAHGSTLIGVNLDHSYQALRESAHECQ
-------EISKVKLWPGKDE-IILMEFHQQKNTISKQ-LLEKEA-LAVPKNS--------
-------------------------------
>Monodelphis_domestica{AAFR03026268}
----------------------LCCQITDAPEAGIDFRRMSKECFL-IYFQYYFESDIRA
FQEGTVAQYLTNDGFTILQSTALATVSMGHSISFRLGLLLAYYSLFLS------------
--HQTQVHSKQGMSQLPTTWFIPGPARLEC-FFSCAVILHLKLIHQGLHQLSEHDTADSI
IISSVAQARFAGMPIVKTVSDYILRKTDKGAELHPLTQLLSPQSELEAFKKAVKTTAKHG
I-AP-TQLLSLAGINYLEHDLYPSL---ALGLVTSHGSTLEGVNVEEQYQAL-EAAHGKG
VRLQFQHEIQEVRLGLNSNEAEIVLEFHEHKSSIKYKQMFEKTR----------------
-------------------------------
>Peromyscus_maniculatus_bairdii{AYHN01003419}
---------------------------THTVESGVDLRDLINSCLL-VGIQHMYEGNQKA
FESSAA--LVAANGLMLKVFDALMSIMENMGKYWPVGQFLSFSSLFLPKLVV------EE
VQRQI-IYVEQGLTQYPPNWQALGLTH-VFSIMRASFTFKFLLIHQGINQAADRDA-DNI
VTNSVPNPGFLGLLIMKM-----LKKGDTGVVLHPLVQTVKTRTEVDNFRFALKGLARH-
EYAPFVQILNLSGVTNLEHGLFPQHWTIALGVATAHGHELAGVTVG-LYQQLYEAVSQGQ
------AEGQAIHLGLNCTQAEILLDFHQEKNKSATNKKLPKAA-ILSLMLT--------
-------------------------------
>Myotis_brandtii{ANKR01230743}
TMHSILNAELGIKVLVGKGLERMVRQIIECCEAGMSVDDACEHLFATLLCYYHYGGDLGV
MMRSPFGQYLAADRYERSSISVIKDLPPPKLLGKRAAFFMAYLSLFLPKLVTGEGACAPK
VEKAFQQLETQGINIISRSRMSPMIMRIAYRTLGHCFIVRFSLIYQYSHQRAGTDAVDTV
MAGAVEQSRFSGLFMAKNLLTYIITNEGGAIKIHPLARDRWTKEEMTPCESCVRNIANHG
IYAPFARVFGLPGVAQIRHRPFPRLPAIALGVSAVHQSTPVGVNTDTRYQAFKETAHLAQ
LE-QGILERQEIIKDLSAEECEVIITFKKRSERINQTRLLKDMR-VF-------------
-------------------------------
>Myotis_lucifugus{AAPE02014310}
TMHSILNAELGIKVLVGKGLERMVRQIIECCEAGMSVNDFCEHLFATLLCYYHYRGDLGV
MMRSPFGQYLAADGYEHSSISVIKDLPPPKLLGKRAAFFMAHLSLFLPKLVTGEGACAPK
VEKAFQQLEIQGINIISRSQMSPMVMRIAYRTFGHCFIIRFSLIYHVLPSESG-DAVDTV
MASAVEQSRFSGLFMAKNLLTYIITNEGGAIKIHPLAQDRWTKEEMTSCESCVRNIPNHG
IYAPFARVLGLPGVDQIRHGPFPHLRAIALGVSAVHQA-LQRVSTDTRYQAFKETAHLAQ
LE-QGFLERQEIIKDLSAEERGVIITFKKRSERINQTCVLKDMR-VF-------------
-------------------------------
>Myotis_davidii{ALWT01026193}
--HSILNAALRIKVPDGKGLERKVRQIIECCEVGMSVDDAGEHLVAMLLCYYHYRGDLGL
MMSSPFGQYLTADGYELSSMSVFKDLP-PQSLENNAAFFMAYLSLFLPKLVTGEGTCAPK
VEKAFQQLETQGINIISRSRMSPMVIRIAYRILGHCFIIRFSLVYQYSHQRAGTDAVDTV
MAGAVEQSRFSGLLMAKSVLTYIITNEGGAIKRHPPAQDRQTKEEMARFESCVRNIPNHG
IYAPFARVLGLPGVARIEHGPFPHLPAIALGVSAVHQSTPAGVNTDTQYQALKEAAHQVE
LE-QGILKRWEIIKALSAEEREVIITFKKRSERINQTHLLRDT-----------------
-------------------------------
>Myotis_brandtii{ANKR01209731}
-----------VKVLDRRGIETRVSQIIECYEASISVDDVCGHLFATLICYHHSGGDVGL
MVRSPFGQYLAADGYEVSSVPITKDLHPPGPLGVPAAPFMAHLSFFFPTLVTGKGACFQK
VEKVFQQLGNQGIKVIARNWMSPTVMKMACRTLRHCFIRGFCLIYHALYHRAGTDAVDAI
IVGAVEQSRFSGLLMVKNVLTYIITNGGGEIKIYPLARDKRKREETTRFESCVRNIQKHG
IYVPFARVLGLPGMTHIEHGQFPHLSALALGVSSVYQSMLAGVNIDTRYQALKAAAHQAE
LELQSIHNRREIAKDLTAEEREVLFTFNKGKNQPGPQGSQKDQS----------------
-------------------------------
>Myotis_lucifugus{AAPE02051704}
-----------VKVLDGRGIETRVSQIIACYEASISVDDVCGHLFATLICYYYSGGDVGL
MVRSPSGQYLAADGYEVSSVPITKGLPPPGPLGGPAAPFMAHLSFFFPTLVTGKGACFQK
VEKAFQQLGNQGIKVIARNWMSPTVMKMACRTLRHCFIRGFCLIYHALYHRAGTDAVDAI
ISGSLEQSRFSGLLMVKNVLTYIITNGGGEIKIYPLAGDKRTREETTRFESCVRNIQKHG
IYVPFARVLGLPGMTHIEHGQFPHLSALALGVSSVYQSMLAGVNIDTRYQALKAAAHRAE
LELQSIHNRREIAKDLTAEEREVLFTFNKGDESVRTTASFSELT-ID-------------
-------------------------------
>Myotis_davidii{ALWT01149584}
-----------VKVFDGRGIETRVSQIIKCYEASISVDDVCGHLFATLICYYHSGGELGL
VVRSPFVHFLWQTGMKFLVCLITKDLPPPGPLGGPAAPFMAHLSLFFPTLVTGKGACSQK
VEKAFQQLGSQGIKVIARNWMSPTVMKIACRTLHHCFIMGFCLIYHALYHRAGTDAVDAI
IVGAAEQSRFSGLLMVKNVLTYIITNGGGEIKIYPLAREKRTR-EMTRFESCVRDIQKHG
IYVPSERVLGIPGMTHIEHGQFPHLSALALGVSSVYQSMLAGVNIDTRYQARKAAAHQAE
LELQSIHNRREIVKDLTTEESEAPFAFNKGNESIRTTQLLKKSR-ID-------------
-------------------------------
>Myotis_brandtii{ANKR01300264}
KMHSILDAASGIKVLDGRGIEAGIGQIIACSEAGVSIDDICEHLYATLICYCHSRGDLNL
MVKSLFGQYLVADGYEFSTMPIIRDLPVPNPVGEGAAPFMAYLSLFLPKLVTGESACSQK
EEKAYRQLENRGINVISREWMAPVVMRMAYRTLGHCSIIRFSLIYHELHQRTGTGAVKTI
VAGAVEQSRFSGLLMVKNVLT-IITNKEGDIRIHPLARDKWTRGELACFAYCVRNLQKHG
IDAPFARGLWLPGVTQMEHGPFHRLSAIALAGTSVY-STLAGVNIDPRHQSLKEAAHPAE
LKLQSIHNARKLPEISSWKNERDYLSLLGEVKKINQDGLLGKTR-IN----F--------
-------------------------------
>Myotis_lucifugus{AAPE02007767}
KMHSILDTVSEIKVLDGRGIEAGVGQIIACSEAGVSIDDICEQLYATLICYCHSRGDLNL
MVKSPFGQYLVADGYEFSIMPIIRDLPVPNPVGEGAAPFMTYLSLFLPKLVTGESACSQK
LEKAHRQLENRGINVISREWKVPVVMRMAYRTLG---LIRFSLIYHELHQRAGTGAVKTI
VAGAVEQSRFSGLLMVKNVLT-IITNKEGDIRIHPLARDKRTRGELALFAYCVRNLQKHG
IDAPFARGLRLPGVTQMEHGPFPRLSTIALGGTSVYQSTLAGVNIDPRHQSLKEAAHPAE
LGLQSIRNARKLPEISPWNNKRDTVHSEKWKKSIK-------------------------
-------------------------------
>Myotis_davidii{ALWT01147311}
-------------------MEAGVSQIIACFEAGVSIDDICEQVYATLICYCHSRGDLNL
MVKSPLGQYLIADGCECSTMPIIRDLPGPNPVGKRAASFMAYVSLFLPKLVTGESACSQK
VEKAYRQ-ENRGINVISGEPKAPVVMRMAFRTLGHRSIMRFSLVYRELHQRAGTGALKTI
IAEAVEQSRFSGLLMVKNVLT-LQTT-EGDIRIHPLA-DKRTRGELARFAYCVRNLQKHG
IDAPFARGLGLPGVTQMEHGPFPRLSAIALGVASVYQSTLAGVNIDPRHQSLKEAAHPAE
LGLQSIRNARKLPEIDRGRTRGTTVHSEKKNQ---QDGLLRRTR----------------
-------------------------------
>Eptesicus_fuscus{ALEH01047704}
-------------------------QIIACFEAGVSIDDGCEHLYATSICNYHYRGDLNL
MVKSPFGQYLVADGYEFSTVPIIRDFPAPNPVGKRAASFMASLSLFLPKLVTGGSACSRK
VEEAYQQLEDRGIHVISRDWVAPVGMRIAYRTLVTDFTRRSSLIHHELHQRAGTGAVKTI
TAGAVEQPPYSGLLTVKNVLT-VITNEEGDIKIHPAARDKRTREALARLEYCVRNLQKHG
ICAPFARVLGLPGVTPIEHGQFPRLSAIALGVASVYQSTLAGVSVDPRYQSLKEAAHQAE
LGLQSTRNTRKLPEISLSKNCLS---SLGEVKKINQDRLLKGA-----------------
-------------------------------
>Nannospalax_galili{AXCS01020818}
-----------VRVFTGDGVKQIIQQILASFEAGLEIDNLADHFFATIVCYYHYRNNLDL
MVRSSFGQYLVENGYEFSGLEVLGDLPCAPPLGLRPAAFLVYLSLFLPKLVAGTTACIKK
VERTYQQLEIQGLNIIPREWMTPVMMNLAYRALRLCFFIRFSIIHHVLHQRAGIDAADTI
MAGAVEQTRFAGLLMVRNVLTYIITKEKDEYHIHPLAQDKRMREEITRFEYCIQNIQRHG
IYAPFARVLGLAGVSQIEHGQFPRLSAIALGVSSVYQSTLSGVNMDTRYQSLKEAAHQAE
LELQAIQYKKEIRTDLDNDERVVLLKFAERSGNIIKERLLQKTK----------------
-------------------------------
>Nannospalax_galili{AXCS01204846}
-----------IRVFTGHGVEQIIQQILGSFEAGLEIDNLADHSFATIVCYYRHRNSFDL
MVRSSFGQYLLKHGYKFSR-EVLGDLPCAPPLGLRPAAFLVYLSLFLPTLVARTTACVEN
VEWTYQQLESQGLSIIPREWMTPVMMNLA-RARQLCLFIQFSLTHHVLHQRAGIDVVDTI
TAGAVEQTPFAGLLMVRNVLTHIITKGKEEYHIHPLAQDKRMREEVISFE-GIQNIQRHR
IYALFAQVLGLAGVSQIEHGQFPRLSVIALGVSSLYQSTPSGVNMDTHY-SLKDAAHQAE
LELQAIHYKK-IRTDLDNDERVV-LKFAERSGNIIKERLLRKTK-ID-----NLQPPPGE
KPSCQ------SGTVGHLI-ASKTQK-----
>Nannospalax_galili{AXCS01123754}
------------------------------------------------------------
------------------------------------------------------------
------------------------------------------------------------
------------------------------------------------------------
------QVLGLAGVSQIEHGQFPRLSVIALGVSSVYQSTPSGVNMDTHYQSLKDAAHQAE
LELQAIHYKK-IRTDLDNDERVV-LKFAERSGNIIKERLLRKTK-ID-----SHSHQAER
NPVAN------PEPR----------------
>Nannospalax_galili{AXCS01139005}
-IRSGWGGVWGACVSSVNWLQAVNLNKIQSVNSDKQIQTSSKFLFPHLRQYYHYQKDLNL
IHRA-FGQYLIENGYELSGLAALKDLPKLGPLSRHPETFLADLSLSLPRLVTGTEACIQK
VERIYQELEYQGLNIISKEWLS--VIHIGC----LCFFIQFSLLYHVLHQRARTDAVDTV
VAGVMEEAHFSGLLMVWNVLTDIIREGKEGHLIQPVAQDKRVKGTVTRFQYYIESNQKYG
I-VPFAQVLGQAGITQSEHG-YPCLSAITLGVSSIYLNTLTGVNMDSHYLALKEVAHQAE
LKLQ--QYKKEIRADLDEAERVGLLKFEEK-KKPKKGQLLRKTK----------------
-------------------------------
>Eptesicus_fuscus{ALEH01125821}
------------------------------------------------------------
-----------------------------------------------------------K
IEKASGQFGPRPASWSTSNYLNPTPARLK-------FISRNSLDKH-PRSFPGIYLGHSI
IAGTVEQSRFSGLLMVKNVLTYIINNEGGGIKMYPLAQDK-TREEMTHFE-YVRNFQKHG
SDTPFSRVLGLPGATQIEHWQFPSLSAIALGVSSVYQSKLAGLN--TPYQALKAAAHQAE
LELQSIHNKREIAKDLTAEEREVLFTFSKRSEKSIRIRLLKKTG-ID-------------
-------------------------------
>Peromyscus_maniculatus_bairdii{AYHN01043588}
------------------------------------------------------------
-----------------------------------AAASMACLSLFLPKLVTGESICTQ-
VEKTY-PFENQGINIIP---MSAVTIKISYQTLTHWFLTTFSLIYHGLNQ-AGIDAEDTI
MTG-TPEARISGLLTVRNVLMYIITNGDGRVQVHLLAR------EVSMFGFVLGSM-WHE
IYVPFDCVLGLPGVSQIEHGQFL-LSTIAFGVSSVEQSTLAVVQCGS--HSLKEAAYQAD
LGLQDFQHRWVIHKGLADEE--FLLKVSAISENINWECKFLWT-----------------
-------------------------------
>Heterocephalus_glaber{AHKG01009379}
------------------------------------------------------------
------------------------------------------------------------
------------------------------------------------------------
---------------------HACSKSHPGIRVHSIAKGSAVQEELTRLEHCIRSLQRHV
IYAPFVHLLG-PGTAQLEHGLFPQLSAIALGVSSVYQSTLVGVNTDACSLALREAANSSE
LK-QELKFKREMQPELSAEEKEVLLEFAQTKEGINQELLLKKMR-TV-------------
-------------------------------
>Cavia_porcellus{AAKN02025587}
------------------------------------------------------------
------------------------------------------------------------
------------------------------------------------------------
----ISGSHSSGLFMVYSAFTFIIVSVGSRIQVHFIAKSPILREELSQFKHCIQFLERHG
IYIPFAHLLGLPGIAQLEQGQFSQLLTIALMVSSPYQSTLICATV-AHHQHFREAACNTK
-QLQE-KLQREIQPELSEEKKVVLLVFANK------------------------------
-------------------------------
>Dipodomys_ordii{ABRO01205910}
-----------------------------------DEKDMTISMLL-IICCHYYHGDTTL
MVKSQFSQYLTSDGYEFADMLVVKDLPQSEPLGGRGAAFMVSLSLFLLKLVTRESACHSK
V-KAYQQLEKQGINI----RISPIAIKIVFPALQCCLLILSCLVYHTLLQQAW--TVDTI
IAGAVKQSSFSRLLMIRNVVTYIITEHNAKLNVHPLAQDKQIWEEISQFEYCVKNL-CHR
IYVPF--ILGLSGVSQIKDGQFHRLSAIALGVAVVYQNTLGGVNIDRRCQSLKEAACQAE
IELQRFTSRKEITL------GNLLMYSHPPLVQADPARS-RKTT----------------
-------------------------------
>Nannospalax_galili{AXCS01072185}
--------------------EGIKQEILACFEAGLEQMDL------ALFCHYHYRNNPDL
MTRSSFGQYTLQQTGEFSGLAVSETFP-------ALHPWVEAPLHFPHTLVTGTTACIQK
N-RPIRNWKTRALTFQSRSQ-------LTIYTLHICF-LTFSLIHHVLHQRAVTDVVDTT
MAESVEQTHFLGLLIV------ILRREKRSIRLRPLARDAK-KNEVTRSECCIKNIQRYR
IYAPFTQVLGLAWFAQRQHGQFP-LSTIALG-CPVYQRILPGVNMGSCYQR-GSPPCLTE
------QCKKEIKTDLDEEERAVFLRFSEKRNEQKHQ-DLGKTR--------SSSDQSQR
KPISG--------------------------
>Heterocephalus_glaber{AHKG01027012}
------------------------------VSNGT-----------MLPVCYCHYGDLNT
-IKSPFAKYL--DGCQFIAPKVIRVLT-------------SFCSLCRSLLVTGKQASMQK
VDCSFQQLQCQGINLVSWKWLSAVVAQVVTR----ASSYWFLLVFQ----QIGTDHLQGQ
L-----NSKFSKL-MVHSVLTYITAH-VNKIQVHPTAKGPGIREELMRFEHCIRSLQQHG
VCAPFARLLGLPGIAHIEHGWFPQLTAIALGVS---HGTLDRVNIDSHYAALRQFIMQNN
-------------WNLNESPTVMLLEFAQAKEGINHE-----------------------
-------------------------------
>Heterocephalus_glaber{AFSB01003667}
------------------------------VSNGT-----------MLPVCYCHYGDLNT
-IKSPFAKYL--DGCQFIAPKVIRVLT-------------SFCSLCRSLLVTGKQASMQK
VDCSFQQLQCQGINLVSWKWLSAVVAQVVTR----ASSYWFLLVFQ----QIGTDHLQGQ
L-----NSKFSKL-MVHSVLTYITAH-VNKIQVHPTAKGPGIREELMRFEHCIRSLQQHG
VCAPFARLLGLPGIAHIEHGWFPQLTAIALGVS---HGTLDRVNIDSHYAALRQFIMQNN
-------------WNLNESPTVMLLEFAQAKEGINHE-----------------------
-------------------------------
>Sorex_araneus{AALT02121933}
------------------------------------------------------------
----------------------------------------SFASTLLPTLVVGETARESK
AKRVLERLRAPEMNLIPGKWSLGVKVQSLYRLLHCSYAFRLAVIHHAPEHVSGTDQVERM
TLDRVTRVRYSGM----NISTHILAENDHGV----------------TFTFSM-ELPRSW
QPAPFARILGFPEMSLLGHGQFPKLSAIALGTASA-------------------------
------------------------------------------------------------
-------------------------------
>Jaculus_jaculus{AKZC01025683}
---------------------------VDAVEAGIDLGRHLDGCLLTI-VKYYFEGDVKR
FQRGSATDYRREHGYYHPAEVAFTSVAQGQASPSLLGQFLAHCSLFLPKLVVGDHACFEK
ATRQIRLCA-QSL-EFPK----TRTLKAVCSLLRRSFGFNST---GGWTRFTAQDGADSV
II----YAHFSGMLMVEMVLRFILLETDIGVELHY---SQALRNELDSFYKAVKEIEKHG
TYVPYACLLNLMGINHLKHELFAQLS--ALGVAAVRRCTLAAVKVREQDQPLREAAAAAE
TQHGNFRRKN---LGIEQEKAETILKFYGQKREVTLQRK-AETR----------------
-------------------------------
>Peromyscus_maniculatus_bairdii{AYHN01016141}
--------------------------ITDCLEARTDLGEIYN-CLLMLYVEYNFKKCIRD
FQASIFVKYSIDHGFDIFQRMEIRQLVCLVSKLAKLGLFLVYYGFFLPKLVMGDRACLEI
LHRKLQVHEEQGLLYYP-AWSLRTLGNLLFGT---KFCFKFILIHQS-NHPSGHDATEII
ANNLAAQAKFAGMLSVCS-LDYIFCWTEKGERLHSLVRS---------------------
------------------------------------------------------------
------------------------------------------------------------
-------------------------------
