# Supplementary material for: Evidence that ebolaviruses and cuevaviruses have been diverging from marburgviruses since the Miocene
Source: PeerJ. 2014 Sep 2;2:e556. doi: 10.7717/peerj.556 (PMC4157239; doi:10.7717/peerj.556)
Supplement: Supplemental Information 1 — NP-like and VP35-like alignment files from mammals and viruses. Stop codons are treated as gaps. [file peerj-02-556-s001.zip › VP35_full_alignment.fasta]

>Lloviu_virus{JF828358}
--------------------------MDKVTDAIMT----GRLSLDTIP-GFQCSAPT--
----SRSRPTGRKCPPWEGPLIEPKTSANKSTQTENIY---QSDQVLREIKQLSSILAHQ
ITTMER----LEGSLQSIHQQL-------QVVGG---------MAHNLTSLTTLCTEMVA
KYDFLVMTTGRATATAAATEAYWKEHGKAPPGPALFEADALKARIQENPKSVPT------
---DVREAFDRLEKTEEVTERTFGKPTISAKLLKELLYDHLPGYGTAFHQLAQVVCKVGK
DNDLLDIIHAEFQASLAEGDSPQCALIQITKRIPIFGETPPPVIYIKTKQEIPKACQKSL
RPLPPNPK-IERGWVCHYVTADGKEMGLKI
>Sudan_ebolavirus{52352969}
MQQ------------DRTYRHHGPEVSGWFSEQLMT----GKIPLTEVFVDVENKPSPAP
ITIISKNPKT-------------TRKS-DKQVQTDDAS-SLLTEEVKAAINSVISAVRRQ
TNAIES----LEGRVTTLEASL-------KPVQD---------MAKTISSLNRSCAEMVA
KYDLLVMTTGRATATAAATEAYWNEHGQAPPGPSLYEDDAIKAKLKDPNGKVPE------
---SVKQAYINLDSTSALNEENFGRPYISAKDLKEIIYDHLPGFGTAFHQLVQVICKIGK
DNNILDIIHAEFQASLAEGDSPQCALIQITKRIPAFQDASPPIVHIKSRGDIPKACQKSL
RPVPPSPK-IDRGWVCIFQFQDGKALGLKI
>Reston_ebolavirus_Reston{15823608}
MYN------------DKLKICSGPETTGWISEQLMT----GKIPVTDIFIDIDNKPDQME
VRLKPSSRSS-------------TRTC-TSSSQTEVNY-VPLLKKVEDTLTMLVSATSRQ
NAAIEA----LENRLSTLESSL-------KPIQD---------MGKVISSLNRSCAEMVA
KYDLLVMTTGRATSTAAAVDAYWKEHKQPPPGPALYEENALKGKIDDPNSYVPD------
---AVQEAYKNLDSTSTLTEENFGKPYISAKDLKEIMYDHLPGFGTAFHQLVQVICKIGK
DNNLLDTIHAEFQASLADGDSPQCALIQITKRVPIFQDVPPPTIHIRSRGDIPRACQKSL
RPAPPSPK-IDRGWVCLFKMQDGKTLGLKI
>Zaire_ebolavirus{33860540}
-MTTRTKGRGHTAATTQNDRMPGPELSGWISEQLMT----GRIPVSDIFCDIENNPGLCY
ASQMQQTKPN-------------PKTR-NSQTQTDPIC-NHSFEEVVQTLASLATVVQQQ
TIASES----LEQRITSLENGL-------KPVYD---------MAKTISSLNRVCAEMVA
KYDLLVMTTGRATATAAATEAYWAEHGQPPPGPSLYEESAIRGKIESRDETVPQ------
---SVREAFNNLDSTTSLTEENFGKPDISAKDLRNIMYDHLPGFGTAFHQLVQVICKLGK
DSNSLDIIHAEFQASLAEGDSPQCALIQITKRVPIFQDAAPPVIHIRSRGDIPRACQKSL
RPVPPSPK-IDRGWVCVFQLQDGKTLGLKI
>Tai_Forest_ebolavirus{208436395}
MISTRAAAINDPSLPIRNQCTRGPELSGWISEQLMT----GKIPVHEIFNDTEPHISSGS
DCLPRPKNTA-------------PRTR-NTQTQTDPVC-NHNFEDVTQALTSLTNVIQKQ
ALNLES----LEQRIIDLENGL-------KPMYD---------MAKVISALNRSCAEMVA
KYDLLVMTTGRATATAAATEAYWEEHGQPPPGPSLYEESAIRGKINKQEDKVPK------
---EVQEAFRNLDSTSSLTEENFGKPDISAKDLRDIMYDHLPGFGTAFHQLVQVICKLGK
DNSALDIIHAEFQASLAEGDSPQCALIQITKRIPIFQDATPPTIHIRSRGDIPRACQKSL
RPVPPSPK-IDRGWVCIFQLQDGKTLGLKI
>Bundibugyo_ebolavirus{208436385}
MTSNRARVTYNPPPTTTGTRSCGPELSGWISEQLMT----GKIPITDIFNEIETLPSISP
SIHSKIKTPS-------------VQTR-SVQTQTDPNC-NHDFAEVVKMLTSLTLVVQKQ
TLATES----LEQRITDLEGSL-------KPVSE---------ITKIVSALNRSCAEMVA
KYDLLVMTTGRATATAAATEAYWAEHGRPPPGPSLYEEDAIRTKIGKQGDMVPK------
---EVQEAFRNLDSTALLTEENFGKPDISAKDLRNIMYDHLPGFGTAFHQLVQVICKLGK
DNSSLDVIHAEFQASLAEGDSPQCALIQITKRIPIFQDAAPPVIHIRSRGDIPKACQKSL
RPVPPSPK-IDRGWVCIFQLQDGKTLGLKI
>Microtus ochrogaster{AHZW01161700.1}
---------------NWLVVMGSDRIHSEVAEQFMT----RQLSLDEVF-DLGRHLST--
--SKSSARPTE-----------------DYLNQNSTSFLAGEIAEIRKQISYMKSTVSRI
LAQQKE----LVESFNTILCAI-------KPIAT---------ILPVGERIDKCCTELLC
S-DSL--STGSSASIAAATEAYWKENGQ-----------RLITYTPKTGSWVPL------
---EV-ETNNLLKEACCLNVETLSKPCVIAQEFAQLLYDRLSGYNTVFHQLAWIIAKIAK
RYNAIDVCNAKFQASLAEGDSAQHALIGLTHLVPCLAEAFPPEIKIKSQVEISHWYQKII
RVVLPNPQ-LEYSWVCVYVLPTGQKLRLK-
>Cricetulus_griseus{APMK01149764.1}
------------------------------------------------------------
------------------------------------------------------------
------------------------------------------------------------
------------------------------------------------------------
-----------------------------------LLYNHLPGTNKAFHILAQAMGRIAR
HCNTVDI-----NACLAEGEFPQCTHMQMVRHMPCLAEASPPELKTKSHTEIPRPCQKSI
RAILPNPR-LDRGWVCIYVLPSGHNFGLKI
>Cricetulus_griseus{APMK01059870.1}
---------------NLVVIASDPVCLGEVSEQLMT----GQLSLDEIF-DLGREASV--
--HPNPLSSL-------------PRII-VFLNQNPTTV-SHLRLRLENRLV-TTTPLSRI
LVQQEE----LAESFNTTLREI-------KPIAS---------RVQIVEGIHSCCAELLA
KCDFLVMTTGR------STEAYWKERGQAPTGPALFEAQAVDNLCTKTGSFVPP------
---EVQEANNLLKAACCHNEETFSKSCRTALEFVPLLHEHFSG-NTAFHQLAQVTAKITK
HHN------AEFQASLAESSSVRLSETCLTKS-PVLQKLPPLQLKIKSQAEIPCPCQKNI
RVVPPNPQ-LEFNWVC-CVLPTGQRLGLKM
>Mesocricetus_auratus{APMT01108001.1}
-----------------------------VSEQLMT----GQLSLDDVF-DLGREVSV--
--HQISVKPTK-----------DHRIS-KLRGSNHSFL-AHEIAEIRKQVSHTNSTMSRQ
LAQQEE----LAESFNSTLCET-------KPIAA---------TVRMVEGAHKCCTELLP
KQDSLVMTT-----AAAATEAYWKEH-EALPGPALFQAQALCTYAPRP---VPH------
--LRSKRPIIFLEEASCHNEATFCKSCVTAQEFVQVLHDHLSGYNTVFHQLAQVIAKIAK
HHN------AKFQANLAEGISDRTA-----SPSPCLAEASPPQLKVKSKAEISCPCQKSI
RV----PQ-LEHGWVSVYVLPTGQ-IGLKM
>Cricetulus_griseus{APMK01090411.1}
------------------------------------------------------------
------------------------------------------------------------
---LEE----LGESFCNILQGI-------KPIAA---------TALMVEGIQPCLAELLA
KYDSLVMKMEQLNSTVAATDGY-KVHGPAPTGPSLYEAQFLDKICTDPRSPVPS------
---EAWATNEALNGAGNLNEETFLAPPPPRQ--RNTSSSQLPSCDTAFHQLALVIDKTAK
RNNTIDVCNAEFQACLAEGQSAQYALVQLTRSVPA---RPYSLIKMEFHAEIPRPCQKSI
RAVPPYPK-LELGWVCIYVLLTGRKVGLKI
>Cricetulus_griseus{APMK01189638.1}
------------------------------------------------------------
------------------------------------------------------------
---VCS----MIDRISHMEKQL-------QSIATPTAGALHNYMVKMVDSIQCCCSELVA
----LVMTAELAWAATATSD--WREHGQEPARPSLNESDALE-KLTYPKSAAPS------
---RQQET------ARSLNGETFSKPHVTALEFLCLLYDHLDG----PYQLAQIIARGAQ
RHDAVDICNAEFPACLMEGDLSIHKFVHL---VPSLAEAGPLELHVRTQEEIPHACRSNI
RTVPSSPR-LDRGWVCVFILLSGEKLGLKV
>Marburg_marburgvirus_Ci67{151564214}
--------------------MWDSSYMQQVSEGLMT----GKVPIDQVF---GANPLEKL
YKRRKPKGTVGLQC--------SPRLMSKATSTDDIVW---DQLIVKKTLADLLIPINRQ
ISDIQSTLNEVTTRVHEIERQLHEI----TPVLK---------MGRTLEAISKGMSEMLA
KYDHLVISTGRTTAPAAAFDAYLNEHGVPPPQPAIFKDLGVAQQACSKGTMVKN------
---ETTDAADKMSKVLELSEETFSKPNLSAKDLALLLFTHLPGNNTPFHILAQVLSKIAY
KSGKSGAFLDAFHQILSEGENAQAALTRLSRTFDAFLGVVPPVIRVKNFQTVPRPCQKSL
RAVPPNPT-IDKGWVCVYSSEQGETRALKI
>Marburg_marburgvirus_Angola2005{91177679}
--------------------MWDSSYMQQVSEGLMT----GKVPIDQVF---GTNPLEKL
YKRRKPKGTVGLQC--------SPCLMSKATSTDDIIW---DQLVVRKTLADLLIPINRQ
ISDIQSTLSEVTTRVHEIERQLHEI----TPVLK---------MGRTLEAISKGMSEMLA
KYDHLVISTGRTTAPAAAFDAYLNEHGVPPPQPAIFKDLGVAQQACSKGTTVKN------
---ATTDAADKMSKVLELSEETFSKPNLSAKDLALLLFTHLPGNNTPFHILAQVLSKIAY
KSGKSGAFLDAFHQILSEGENAQAALTRLSRTFDAFLGVVPPVIRVKNFQTVPRPCQKSL
RAVPPNPT-IDKGWVCVYSSEQGETRALKI
>Marburg_marburgvirus_Ravn{91177743}
--------------------MWDSSYMQQVSEGLMT----GKVPIDQVF---GTNPLEKL
YKRRKPKGTVGLQC--------SPCLISKSTSTDDIVW---DQLIVKKTLADLLIPINRQ
MSDIQSTLSEMTTKVHEIERQLHDI----TPVVK---------MGKTLEAISKGMSEMLA
KYDHLVISTGRTTAPAAAFDAYLNEHGVPPPQPAIFKDLGVAQQAYSQKTMVKN------
---QTTDAADKMSKVLELSEETFSKPNLSAKDLALLLFTHLPGNNTPFHILAQVLSKIAY
KSGKSGAFLDAFHQILSEGENAQAALTRLSRTFDAFLGAVPPVIKVKNFQTVPRPCQKSL
RAVPPNPT-IDKGWVCVYSSEQGETRALKI
>Myotis_brandtii{ANKR01158691.1}
------------------------------------------------------------
--------------------------------------------RIKEAMTSLVSCMEKQ
FVIMDH----LVAAQMEIKA---DQVDFSQSLLS---------TSSKVNQLVEDLSELLA
KLSYLPVMSGPATSTLEAAGANTQEHRRPPPGPILA---TLERHGARPTDTLTSDIPGY-
--VEAAEAEKKMHTAQTVTGESVSRLPLVPTEFVRVLTSHLTGPRTAFHELVSAIALVSR
DSHDLQVAMDQFNRELKDGSSAHAAIISITWRCEYFRNCEAPTTQVTSKSQIPQACHGRL
RDVPEGPKPLGRGWVYIYLTPEGS-LGLKI
>Myotis_lucifugus{AAPE02000262.1}
------------------------------------------------------------
--------------------------------------------RIKEGMTSLVSCMEKQ
FVIMDH----LVAAQMEIKA---DQVDFSQSLLS---------TSSKVNQLVENLSELLA
KLSYLPVMSGPATSTLEAAGANTQEHRRPPPGPILA---TLERHGARPTDTLTSDIPGS-
--VKAAEAEKKMHTAQTVPGESVSRLPLVPTEFVRVLTSYLTGPRTAFHELVSAIALVSR
DSHDLQVAMDHFNRELMDGFSAHAAIISITQRCEYFRNCEAPTTQVTSKSQIPQACHGRL
RDVPEGPKTLGRGWVYIYLTPEGS-LGLKI
>Myotis_davidii{ALWT01033109.1}
------------------------------------------------------------
--------------------------------------------RIKEAMTSLTSCMEKQ
LVTMDH----LLAALVEIKAQLPDQVFFSQSLLS---------MSSKINQLVEDSSELLA
KLNYLPVMSGPATSTLEAAGANTQEHRRPPPGPILA---ALERHGARRTDTLSSDIPGY-
--AEAAEAEEKV-------------LPLVPTEFVRVLTSHLTGPRTAFHELVSAIATVSR
DSHDLQVAMDQFNRELRDGSSAHAAIISITRRCEYFRNCEAPTTEVTSKSQIPKACHGRL
RDAPEGPKPLGRGWVYIYLTPEGS-LGLKI
>Tarsius_syrichta{ABRT02336301.1}
------------------------------------------------------------
------------------------------------------IDSMEATLISLKEIVNQH
SIALDS----IMLTLMEFKTQLPEQISFNQNMRS---------MSSRMSQLTSDVLHLLT
KFEYLTM-TGPATATLGAAKAYVQEHKKPPPGPILS---TMKKHGTTGESQALCNIPGYS
EAAEAAEAARKAQSAQKVTGKGFSKINLNKDLFVRLLTNHPTGHRTAFHKLTGAIAEVSR
NSCDLQDVLDEFR---------HAAILAITRTLNFFHDSIAPILEVTSKTQIPKACQGSL
RAVPPGLPTHGRGWVYIYSTPKGK-FGLKI
>Macropus_eugenii{ABQO020315317.1}
---------------------SGPDFTVTYFEALLTVADVGQILSGSYH-MLESSIPM--
-----------------------EKVNAISQNQNKISKKKFDYFNIEKLQVNL-GTSQKI
FTQQQG----LIGKIAQHD----DI----MSIPR---------LARSIESTQKMCAEMIA
EYDHLLVYTGW---TTSACDGYVKNHVYCAPTTILYSYEFFKFHKLVQKSEIPS------
---NLPEACKKLEKAMLFTEETFSNPQLNAKEFL-LINSHLSESGTAS--LAQVLAQIGE
KENALENFYNEFMASLADGESAQAAFSNVPH-CASLLEVEPPIFNIYRKHDIPRTCQKSL
SNPLPHPK-NKKDCVCIY------------
