# Supplementary material for: Evidence that ebolaviruses and cuevaviruses have been diverging from marburgviruses since the Miocene
Source: PeerJ. 2014 Sep 2;2:e556. doi: 10.7717/peerj.556 (PMC4157239; doi:10.7717/peerj.556)
Supplement: Supplemental Information 1 — NP-like and VP35-like alignment files from mammals and viruses. Stop codons are treated as gaps. [file peerj-02-556-s001.zip › VP35_TCS_filtered_less_than_3.fasta]

>Lloviu_virus{JF828358}
----MDKVTDAIMTGRLSLDTIPHQVVGGMAHNLTSLTTLCTEMVAKYDFLVMTTGRATA
TAAATEAYWKEHGKAPPGPALFEADALSVPTDVREAFDRLEKTEEVTERTFGKPTISAKL
LKELLYDHLPGYGTAFHQLAQVVCKVGKDNDLLDIIHAEFQASLAEGDSPQCALIQITKR
IPIFGETPPPVIYIKTKQEIPKACQKSLRPLPPNPKIERGWVCHYVTADGKEMGLKI
>Sudan_ebolavirus{52352969}
GPEVSGWFSEQLMTGKIPLTEVFRKPVQDMAKTISSLNRSCAEMVAKYDLLVMTTGRATA
TAAATEAYWNEHGQAPPGPSLYEDDAIKVPESVKQAYINLDSTSALNEENFGRPYISAKD
LKEIIYDHLPGFGTAFHQLVQVICKIGKDNNILDIIHAEFQASLAEGDSPQCALIQITKR
IPAFQDASPPIVHIKSRGDIPKACQKSLRPVPPSPKIDRGWVCIFQFQDGKALGLKI
>Reston_ebolavirus_Reston{15823608}
GPETTGWISEQLMTGKIPVTDIFRKPIQDMGKVISSLNRSCAEMVAKYDLLVMTTGRATS
TAAAVDAYWKEHKQPPPGPALYEENALYVPDAVQEAYKNLDSTSTLTEENFGKPYISAKD
LKEIMYDHLPGFGTAFHQLVQVICKIGKDNNLLDTIHAEFQASLADGDSPQCALIQITKR
VPIFQDVPPPTIHIRSRGDIPRACQKSLRPAPPSPKIDRGWVCLFKMQDGKTLGLKI
>Zaire_ebolavirus{33860540}
GPELSGWISEQLMTGRIPVSDIFQKPVYDMAKTISSLNRVCAEMVAKYDLLVMTTGRATA
TAAATEAYWAEHGQPPPGPSLYEESAITVPQSVREAFNNLDSTTSLTEENFGKPDISAKD
LRNIMYDHLPGFGTAFHQLVQVICKLGKDSNSLDIIHAEFQASLAEGDSPQCALIQITKR
VPIFQDAAPPVIHIRSRGDIPRACQKSLRPVPPSPKIDRGWVCVFQLQDGKTLGLKI
>Tai_Forest_ebolavirus{208436395}
GPELSGWISEQLMTGKIPVHEIFKKPMYDMAKVISALNRSCAEMVAKYDLLVMTTGRATA
TAAATEAYWEEHGQPPPGPSLYEESAIKVPKEVQEAFRNLDSTSSLTEENFGKPDISAKD
LRDIMYDHLPGFGTAFHQLVQVICKLGKDNSALDIIHAEFQASLAEGDSPQCALIQITKR
IPIFQDATPPTIHIRSRGDIPRACQKSLRPVPPSPKIDRGWVCIFQLQDGKTLGLKI
>Bundibugyo_ebolavirus{208436385}
GPELSGWISEQLMTGKIPITDIFKKPVSEITKIVSALNRSCAEMVAKYDLLVMTTGRATA
TAAATEAYWAEHGRPPPGPSLYEEDAIMVPKEVQEAFRNLDSTALLTEENFGKPDISAKD
LRNIMYDHLPGFGTAFHQLVQVICKLGKDNSSLDVIHAEFQASLAEGDSPQCALIQITKR
IPIFQDAAPPVIHIRSRGDIPKACQKSLRPVPPSPKIDRGWVCIFQLQDGKTLGLKI
>Microtus_ochrogaster{AHZW01161700}
SDRIHSEVAEQFMTRQLSLDEVFRKPIATILPVGERIDKCCTELLCS-DSL--STGSSAS
IAAATEAYWKENGQ-----------RLWVPLEV-ETNNLLKEACCLNVETLSKPCVIAQE
FAQLLYDRLSGYNTVFHQLAWIIAKIAKRYNAIDVCNAKFQASLAEGDSAQHALIGLTHL
VPCLAEAFPPEIKIKSQVEISHWYQKIIRVVLPNPQLEYSWVCVYVLPTGQKLRLK-
>Cricetulus_griseus{APMK01149764}
------------------------------------------------------------
------------------------------------------------------------
---LLYNHLPGTNKAFHILAQAMGRIARHCNTVDI-----NACLAEGEFPQCTHMQMVRH
MPCLAEASPPELKTKSHTEIPRPCQKSIRAILPNPRLDRGWVCIYVLPSGHNFGLKI
>Cricetulus_griseus{APMK01059870}
DPVCLGEVSEQLMTGQLSLDEIFRKPIASRVQIVEGIHSCCAELLAKCDFLVMTTGR---
---STEAYWKERGQAPTGPALFEAQAVFVPPEVQEANNLLKAACCHNEETFSKSCRTALE
FVPLLHEHFSG-NTAFHQLAQVTAKITKHHN------AEFQASLAESSSVRLSETCLTKS
-PVLQKLPPLQLKIKSQAEIPCPCQKNIRVVPPNPQLEFNWVC-CVLPTGQRLGLKM
>Mesocricetus_auratus{APMT01108001}
-------VSEQLMTGQLSLDDVFRKPIAATVRMVEGAHKCCTELLPKQDSLVMTT-----
AAAATEAYWKEH-EALPGPALFQAQAL-VPHRSKRPIIFLEEASCHNEATFCKSCVTAQE
FVQVLHDHLSGYNTVFHQLAQVIAKIAKHHN------AKFQANLAEGISDRTA-----SP
SPCLAEASPPQLKVKSKAEISCPCQKSIRV----PQLEHGWVSVYVLPTGQ-IGLKM
>Cricetulus_griseus{APMK01090411}
------------------------KPIAATALMVEGIQPCLAELLAKYDSLVMKMEQLNS
TVAATDGY-KVHGPAPTGPSLYEAQFLPVPSEAWATNEALNGAGNLNEETFLAPPPPRQ-
-RNTSSSQLPSCDTAFHQLALVIDKTAKRNNTIDVCNAEFQACLAEGQSAQYALVQLTRS
VPA---RPYSLIKMEFHAEIPRPCQKSIRAVPPYPKLELGWVCIYVLLTGRKVGLKI
>Cricetulus_griseus{APMK01189638}
------------------------QSIATMVKMVDSIQCCCSELVA----LVMTAELAWA
ATATSD--WREHGQEPARPSLNESDALAAPSRQQET------ARSLNGETFSKPHVTALE
FLCLLYDHLDG----PYQLAQIIARGAQRHDAVDICNAEFPACLMEGDLSIHKFVHL---
VPSLAEAGPLELHVRTQEEIPHACRSNIRTVPSSPRLDRGWVCVFILLSGEKLGLKV
>Marburg_marburgvirus_Ci67{151564214}
DSSYMQQVSEGLMTGKVPIDQVFRTPVLKMGRTLEAISKGMSEMLAKYDHLVISTGRTTA
PAAAFDAYLNEHGVPPPQPAIFKDLGVMVKNETTDAADKMSKVLELSEETFSKPNLSAKD
LALLLFTHLPGNNTPFHILAQVLSKIAYKSGKSGAFLDAFHQILSEGENAQAALTRLSRT
FDAFLGVVPPVIRVKNFQTVPRPCQKSLRAVPPNPTIDKGWVCVYSSEQGETRALKI
>Marburg_marburgvirus_Angola2005{91177679}
DSSYMQQVSEGLMTGKVPIDQVFRTPVLKMGRTLEAISKGMSEMLAKYDHLVISTGRTTA
PAAAFDAYLNEHGVPPPQPAIFKDLGVTVKNATTDAADKMSKVLELSEETFSKPNLSAKD
LALLLFTHLPGNNTPFHILAQVLSKIAYKSGKSGAFLDAFHQILSEGENAQAALTRLSRT
FDAFLGVVPPVIRVKNFQTVPRPCQKSLRAVPPNPTIDKGWVCVYSSEQGETRALKI
>Marburg_marburgvirus_Ravn{91177743}
DSSYMQQVSEGLMTGKVPIDQVFRTPVVKMGKTLEAISKGMSEMLAKYDHLVISTGRTTA
PAAAFDAYLNEHGVPPPQPAIFKDLGVMVKNQTTDAADKMSKVLELSEETFSKPNLSAKD
LALLLFTHLPGNNTPFHILAQVLSKIAYKSGKSGAFLDAFHQILSEGENAQAALTRLSRT
FDAFLGAVPPVIKVKNFQTVPRPCQKSLRAVPPNPTIDKGWVCVYSSEQGETRALKI
>Myotis_brandtii{ANKR01158691}
-----------------------KQSLLSTSSKVNQLVEDLSELLAKLSYLPVMSGPATS
TLEAAGANTQEHRRPPPGPILA---TLTLTSEAAEAEKKMHTAQTVTGESVSRLPLVPTE
FVRVLTSHLTGPRTAFHELVSAIALVSRDSHDLQVAMDQFNRELKDGSSAHAAIISITWR
CEYFRNCEAPTTQVTSKSQIPQACHGRLRDVPEGPKLGRGWVYIYLTPEGS-LGLKI
>Myotis_lucifugus{AAPE02000262}
-----------------------KQSLLSTSSKVNQLVENLSELLAKLSYLPVMSGPATS
TLEAAGANTQEHRRPPPGPILA---TLTLTSKAAEAEKKMHTAQTVPGESVSRLPLVPTE
FVRVLTSYLTGPRTAFHELVSAIALVSRDSHDLQVAMDHFNRELMDGFSAHAAIISITQR
CEYFRNCEAPTTQVTSKSQIPQACHGRLRDVPEGPKLGRGWVYIYLTPEGS-LGLKI
>Myotis_davidii{ALWT01033109}
-----------------------KQSLLSMSSKINQLVEDSSELLAKLNYLPVMSGPATS
TLEAAGANTQEHRRPPPGPILA---ALTLSSEAAEAEEKV-------------LPLVPTE
FVRVLTSHLTGPRTAFHELVSAIATVSRDSHDLQVAMDQFNRELRDGSSAHAAIISITRR
CEYFRNCEAPTTEVTSKSQIPKACHGRLRDAPEGPKLGRGWVYIYLTPEGS-LGLKI
>Tarsius_syrichta{ABRT02336301}
-----------------------QQNMRSMSSRMSQLTSDVLHLLTKFEYLTM-TGPATA
TLGAAKAYVQEHKKPPPGPILS---TMQALCEAAEAARKAQSAQKVTGKGFSKINLNKDL
FVRLLTNHPTGHRTAFHKLTGAIAEVSRNSCDLQDVLDEFR---------HAAILAITRT
LNFFHDSIAPILEVTSKTQIPKACQGSLRAVPPGLPHGRGWVYIYSTPKGK-FGLKI
>Macropus_eugenii{ABQO020315317}
GPDFTVTYFEALLTGQILSGSYHKMSIPRLARSIESTQKMCAEMIAEYDHLLVYTGW---
TTSACDGYVKNHVYCAPTTILYSYEFFEIPSNLPEACKKLEKAMLFTEETFSNPQLNAKE
FL-LINSHLSESGTAS--LAQVLAQIGEKENALENFYNEFMASLADGESAQAAFSNVPH-
CASLLEVEPPIFNIYRKHDIPRTCQKSLSNPLPHPKNKKDCVCIY------------
